# Supplementary material for: Development of a Real-Time Quantitative PCR Assay for Direct Detection and Quantification of the Root-Lesion Nematode Pratylenchus penetrans in Potato Roots
Source: Int J Mol Sci. 2025 Aug 9;26(16):7711. doi: 10.3390/ijms26167711 (PMC12386274; doi:10.3390/ijms26167711)
Supplement: Supplementary file 1 [file ijms-26-07711-s001.zip]

Archive with 1 entries (1 files):
- ijms-3761313-supplementary.pdf
